# Supplementary material for: ﻿The subfamily Dermestinae (Coleoptera, Dermestidae) from Saudi Arabia
Source: Zookeys. 2023 Jan 5;1138:161–73. doi: 10.3897/zookeys.1138.90338 (PMC9837616; doi:10.3897/zookeys.1138.90338)
Supplement: XML Treatment for Dermestes (Dermestes) haemorrhoidalis [file zookeys.1138.90338-treatment2.xml]

<!DOCTYPE tp:taxon-treatment
  PUBLIC "-//TaxonX//DTD Taxonomic Treatment Publishing DTD v0 20100105//EN" "tax-treatment-NSO.dtd">
<tp:taxon-treatment xmlns:tp="http://www.plazi.org/taxpub"><tp:treatment-meta><kwd-group><label>Taxon classification</label><kwd>
                  <named-content content-type="kingdom">Animalia</named-content>
                </kwd></kwd-group><mixed-citation publication-type="journal"><person-group><name><surname>Háva</surname><given-names>Jiří</given-names></name><name><surname>Abdel-Dayem</surname><given-names>Mahmoud S.</given-names></name><name><surname>Aldhafer</surname><given-names>Hathal M.</given-names></name></person-group><article-title>﻿The subfamily <tp:taxon-name><tp:taxon-name-part taxon-name-part-type="subfamily">Dermestinae</tp:taxon-name-part></tp:taxon-name> (<tp:taxon-name><tp:taxon-name-part taxon-name-part-type="order">Coleoptera</tp:taxon-name-part></tp:taxon-name>, <tp:taxon-name><tp:taxon-name-part taxon-name-part-type="family">Dermestidae</tp:taxon-name-part></tp:taxon-name>) from Saudi Arabia</article-title><source>Zookeys</source><day>05</day><month>01</month><year>2023</year><volume>1138</volume><fpage>161</fpage><lpage>173</lpage><pub-id pub-id-type="doi">10.3897/zookeys.1138.90338</pub-id></mixed-citation></tp:treatment-meta><tp:nomenclature><label>﻿</label><tp:taxon-name><object-id xmlns:xlink="http://www.w3.org/1999/xlink" content-type="arpha" xlink:type="simple">17476388-1179-5E4F-8918-88F319530C16</object-id><tp:taxon-name-part taxon-name-part-type="genus" reg="Dermestes">Dermestes</tp:taxon-name-part> (<tp:taxon-name-part taxon-name-part-type="subgenus" reg="Dermestes">Dermestes</tp:taxon-name-part>) <tp:taxon-name-part taxon-name-part-type="species" reg="haemorrhoidalis">haemorrhoidalis</tp:taxon-name-part></tp:taxon-name><tp:taxon-authority>Küster, 1852</tp:taxon-authority><xref ref-type="fig" rid="F1">Fig. 1C, D</xref></tp:nomenclature><tp:treatment-sec sec-type="material" id="SECID0EVGAE"><title>Material examined.</title><p>Saudi Arabia • Riyadh Province, 1 ♀; Al Zulfi, Rawdhat Al Sablh; <named-content xmlns:xlink="http://www.w3.org/1999/xlink" content-type="dwc:verbatimCoordinates" xlink:type="simple"><named-content content-type="geo-json" specific-use="{&#34;type&#34;:&#34;Point&#34;,&#34;coordinates&#34;:[44.970683,26.373817]}" id="NCID0E5GAE" xlink:type="simple">26°22.429'N, 44°58.241'E</named-content></named-content>; 670 m a.s.l.; 26 Aug. 2015; H. Al Dhafer, M. Abdel-Deyem, A. El Torkey, A. El Gharbawy, &amp; A. Solimanleg leg.; <abbrev xmlns:xlink="http://www.w3.org/1999/xlink" xlink:title="light trap" id="ABBRID0EDHAE" xlink:type="simple">LT</abbrev>; J. Háva det.; <named-content xmlns:xlink="http://www.w3.org/1999/xlink" content-type="dwc:institutional_code" xlink:title="King Saud University Museum of Arthropods" xlink:href="http://grbio.org/institution/king-saud-university" xlink:type="simple">KSMA</named-content>.</p></tp:treatment-sec><tp:treatment-sec sec-type="notes" id="SECID0EPHAE"><title>Note.</title><p>The female specimen was collected at a low elevation (670 m) in a sandy area in central Saudi Arabia (Fig. <xref ref-type="fig" rid="F4">4A</xref>). This represents a new record for Saudi Arabia.</p></tp:treatment-sec><tp:treatment-sec sec-type="distribution" id="SECID0EZHAE"><title>Distribution.</title><p>Nearly cosmopolitan (<xref ref-type="bibr" rid="B15">Háva 2015</xref>, <xref ref-type="bibr" rid="B16">2022</xref>), where it is widely distributed in Europe; North Africa; Africa: Burundi, Congo, Madagascar, South Africa, Tanzania, Zambia; Asia: China (Liaoning), Iran, Japan, Mongolia, Oman, Russia, South Korea, Vietnam; Australia: New Zealand (introduced); North America: USA; South America: Argentina, Bolivia, Brazil, Peru, Uruguay.</p></tp:treatment-sec><tp:treatment-sec><!--Section generated to contain objects referenced in tp:taxon-treatment.--><fig id="F1" position="float" orientation="portrait"><object-id xmlns:xlink="http://www.w3.org/1999/xlink" content-type="doi" xlink:type="simple">10.3897/zookeys.1138.90338.figure1</object-id><object-id xmlns:xlink="http://www.w3.org/1999/xlink" content-type="arpha" xlink:type="simple">EDE201EB-C89D-5F22-9192-C0DAF098D13E</object-id><label>Figure 1.</label><caption><p>Dorsal habitus and abdominal ventrites (photos by A. Herrmann) of <italic><tp:taxon-name><tp:taxon-name-part taxon-name-part-type="genus" reg="Dermestes">Dermestes</tp:taxon-name-part></tp:taxon-name></italic> species <bold>A, B</bold><italic><tp:taxon-name><tp:taxon-name-part taxon-name-part-type="genus" reg="Dermestes">D.</tp:taxon-name-part><tp:taxon-name-part taxon-name-part-type="species" reg="ater">ater</tp:taxon-name-part></tp:taxon-name></italic> DeGeer, 1774 <bold>C, D</bold><italic><tp:taxon-name><tp:taxon-name-part taxon-name-part-type="genus" reg="Dermestes">D.</tp:taxon-name-part><tp:taxon-name-part taxon-name-part-type="species" reg="haemorrhoidalis">haemorrhoidalis</tp:taxon-name-part></tp:taxon-name></italic> Küster, 1852 <bold>E, F</bold><italic><tp:taxon-name><tp:taxon-name-part taxon-name-part-type="genus" reg="Dermestes">D.</tp:taxon-name-part><tp:taxon-name-part taxon-name-part-type="species" reg="lardarius">lardarius</tp:taxon-name-part></tp:taxon-name></italic> Linnaeus, 1758.</p></caption><graphic xmlns:xlink="http://www.w3.org/1999/xlink" xlink:href="zookeys-1138-161_article-90338__-g001.jpg" position="float" orientation="portrait" xlink:type="simple" id="oo_791260.jpg"><uri content-type="original_file" xlink:type="simple">https://binary.pensoft.net/fig/791260</uri></graphic></fig><fig id="F4" position="float" orientation="portrait"><object-id xmlns:xlink="http://www.w3.org/1999/xlink" content-type="doi" xlink:type="simple">10.3897/zookeys.1138.90338.figure4</object-id><object-id xmlns:xlink="http://www.w3.org/1999/xlink" content-type="arpha" xlink:type="simple">E3AF35DF-D729-5900-8A8E-9A715D93AEFD</object-id><label>Figure 4.</label><caption><p>Distribution map of the <tp:taxon-name><tp:taxon-name-part taxon-name-part-type="subfamily">Dermestinae</tp:taxon-name-part></tp:taxon-name> species in Saudi Arabia <bold>A</bold><italic><tp:taxon-name><tp:taxon-name-part taxon-name-part-type="genus" reg="Dermestes">Dermestes</tp:taxon-name-part><tp:taxon-name-part taxon-name-part-type="species" reg="ater">ater</tp:taxon-name-part></tp:taxon-name></italic>, <italic><tp:taxon-name><tp:taxon-name-part taxon-name-part-type="genus" reg="Dermestes">D.</tp:taxon-name-part><tp:taxon-name-part taxon-name-part-type="species" reg="haemorrhoidalis">haemorrhoidalis</tp:taxon-name-part></tp:taxon-name></italic>, and <italic><tp:taxon-name><tp:taxon-name-part taxon-name-part-type="genus" reg="Dermestes">D.</tp:taxon-name-part><tp:taxon-name-part taxon-name-part-type="species" reg="undulatus">undulatus</tp:taxon-name-part></tp:taxon-name></italic><bold>B</bold><italic><tp:taxon-name><tp:taxon-name-part taxon-name-part-type="genus" reg="Dermestes">D.</tp:taxon-name-part><tp:taxon-name-part taxon-name-part-type="species" reg="frischii">frischii</tp:taxon-name-part></tp:taxon-name></italic><bold>C</bold><italic><tp:taxon-name><tp:taxon-name-part taxon-name-part-type="genus" reg="Dermestes">D.</tp:taxon-name-part><tp:taxon-name-part taxon-name-part-type="species" reg="maculatus">maculatus</tp:taxon-name-part></tp:taxon-name></italic><bold>D</bold><italic><tp:taxon-name><tp:taxon-name-part taxon-name-part-type="genus" reg="Dermestes">D.</tp:taxon-name-part><tp:taxon-name-part taxon-name-part-type="species" reg="lardarius">lardarius</tp:taxon-name-part></tp:taxon-name></italic>, <italic><tp:taxon-name><tp:taxon-name-part taxon-name-part-type="genus" reg="Mariouta">Mariouta</tp:taxon-name-part><tp:taxon-name-part taxon-name-part-type="species" reg="stangei">stangei</tp:taxon-name-part></tp:taxon-name></italic>, and <italic><tp:taxon-name><tp:taxon-name-part taxon-name-part-type="genus" reg="Rhopalosilpha">Rhopalosilpha</tp:taxon-name-part><tp:taxon-name-part taxon-name-part-type="species" reg="wasmanni">wasmanni</tp:taxon-name-part></tp:taxon-name></italic>.</p></caption><graphic xmlns:xlink="http://www.w3.org/1999/xlink" xlink:href="zookeys-1138-161_article-90338__-g004.jpg" position="float" orientation="portrait" xlink:type="simple" id="oo_791263.jpg"><uri content-type="original_file" xlink:type="simple">https://binary.pensoft.net/fig/791263</uri></graphic></fig></tp:treatment-sec><ref-list><ref id="B15"><mixed-citation xmlns:xlink="http://www.w3.org/1999/xlink" xlink:type="simple"><person-group><name name-style="western"><surname>Háva</surname><given-names>J</given-names></name></person-group> (<year>2015</year>) World Catalogue of Insects. (Vol. 13). <tp:taxon-name><tp:taxon-name-part taxon-name-part-type="family">Dermestidae</tp:taxon-name-part></tp:taxon-name> (<tp:taxon-name><tp:taxon-name-part taxon-name-part-type="order">Coleoptera</tp:taxon-name-part></tp:taxon-name>). Brill, Leiden/Boston, [xxvi +] 419 pp. <ext-link xlink:href="10.1163/9789004286610" ext-link-type="doi" xlink:type="simple">https://doi.org/10.1163/9789004286610</ext-link></mixed-citation></ref><ref id="B16"><mixed-citation xmlns:xlink="http://www.w3.org/1999/xlink" xlink:type="simple"><person-group><name name-style="western"><surname>Háva</surname><given-names>J</given-names></name></person-group> (<year>2022</year>) <tp:taxon-name><tp:taxon-name-part taxon-name-part-type="family">Dermestidae</tp:taxon-name-part></tp:taxon-name> World (<tp:taxon-name><tp:taxon-name-part taxon-name-part-type="order">Coleoptera</tp:taxon-name-part></tp:taxon-name>) [Version 2018, updated January 2022]. <ext-link xlink:href="10.24394/NatSom.2022.38.19" ext-link-type="doi" xlink:type="simple">https://doi.org/10.24394/NatSom.2022.38.19</ext-link> [Accessed on: 2022-12-19]</mixed-citation></ref></ref-list></tp:taxon-treatment>
