# Supplementary material for: ﻿The subfamily Dermestinae (Coleoptera, Dermestidae) from Saudi Arabia
Source: Zookeys. 2023 Jan 5;1138:161–73. doi: 10.3897/zookeys.1138.90338 (PMC9837616; doi:10.3897/zookeys.1138.90338)
Supplement: XML Treatment for Dermestes (Dermestinus) frischii [file zookeys.1138.90338-treatment4.xml]

<!DOCTYPE tp:taxon-treatment
  PUBLIC "-//TaxonX//DTD Taxonomic Treatment Publishing DTD v0 20100105//EN" "tax-treatment-NSO.dtd">
<tp:taxon-treatment xmlns:tp="http://www.plazi.org/taxpub"><tp:treatment-meta><kwd-group><label>Taxon classification</label><kwd>
                  <named-content content-type="kingdom">Animalia</named-content>
                </kwd></kwd-group><mixed-citation publication-type="journal"><person-group><name><surname>Háva</surname><given-names>Jiří</given-names></name><name><surname>Abdel-Dayem</surname><given-names>Mahmoud S.</given-names></name><name><surname>Aldhafer</surname><given-names>Hathal M.</given-names></name></person-group><article-title>﻿The subfamily <tp:taxon-name><tp:taxon-name-part taxon-name-part-type="subfamily">Dermestinae</tp:taxon-name-part></tp:taxon-name> (<tp:taxon-name><tp:taxon-name-part taxon-name-part-type="order">Coleoptera</tp:taxon-name-part></tp:taxon-name>, <tp:taxon-name><tp:taxon-name-part taxon-name-part-type="family">Dermestidae</tp:taxon-name-part></tp:taxon-name>) from Saudi Arabia</article-title><source>Zookeys</source><day>05</day><month>01</month><year>2023</year><volume>1138</volume><fpage>161</fpage><lpage>173</lpage><pub-id pub-id-type="doi">10.3897/zookeys.1138.90338</pub-id></mixed-citation></tp:treatment-meta><tp:nomenclature><label>﻿</label><tp:taxon-name><object-id xmlns:xlink="http://www.w3.org/1999/xlink" content-type="arpha" xlink:type="simple">B0A4E452-E4FE-5AF2-9C2E-734035CDBEAB</object-id><tp:taxon-name-part taxon-name-part-type="genus" reg="Dermestes">Dermestes</tp:taxon-name-part> (<tp:taxon-name-part taxon-name-part-type="subgenus" reg="Dermestinus">Dermestinus</tp:taxon-name-part>) <tp:taxon-name-part taxon-name-part-type="species" reg="frischii">frischii</tp:taxon-name-part></tp:taxon-name><tp:taxon-authority>Kugellan, 1792</tp:taxon-authority><xref ref-type="fig" rid="F2">Fig. 2A–C</xref></tp:nomenclature><tp:treatment-sec sec-type="material" id="SECID0EGNAE"><title>Material examined.</title><p>Saudi Arabia • 2 ♂; Baha Province, Al Mandaq, Amadan; <named-content xmlns:xlink="http://www.w3.org/1999/xlink" content-type="dwc:verbatimCoordinates" xlink:type="simple"><named-content content-type="geo-json" specific-use="{&#34;type&#34;:&#34;Point&#34;,&#34;coordinates&#34;:[41.228611,20.203056]}" id="NCID0EPNAE" xlink:type="simple">20°12'11"N, 41°13'43"E</named-content></named-content>; 14 Oct. 2010; H.Aldhafer &amp; H.Fadl leg.; M.S. Abdel-Dayem det.; <named-content xmlns:xlink="http://www.w3.org/1999/xlink" content-type="dwc:institutional_code" xlink:title="King Saud University Museum of Arthropods" xlink:href="http://grbio.org/institution/king-saud-university" xlink:type="simple">KSMA</named-content> • 1 ex; Asir Province, Bareq, Thloth Al Mandhar, Wadi Baqrah; <named-content xmlns:xlink="http://www.w3.org/1999/xlink" content-type="dwc:verbatimCoordinates" xlink:type="simple"><named-content content-type="geo-json" specific-use="{&#34;type&#34;:&#34;Point&#34;,&#34;coordinates&#34;:[41.938500,18.791267]}" id="NCID0E6NAE" xlink:type="simple">18°47.476'N, 41°56.310'E</named-content></named-content>; 331 m a.s.l.; 20 Apr. 2011; H. Fadl &amp; H. Setyaningrum leg.; <abbrev xmlns:xlink="http://www.w3.org/1999/xlink" xlink:title="light trap" id="ABBRID0EEOAE" xlink:type="simple">LT</abbrev>;M.S. Abdel-Dayem det.; <named-content xmlns:xlink="http://www.w3.org/1999/xlink" content-type="dwc:institutional_code" xlink:title="King Saud University Museum of Arthropods" xlink:href="http://grbio.org/institution/king-saud-university" xlink:type="simple">KSMA</named-content> • 1 ♀; Eastern Province, Al Jubail, Ras al Ghar; <named-content xmlns:xlink="http://www.w3.org/1999/xlink" content-type="dwc:verbatimCoordinates" xlink:type="simple"><named-content content-type="geo-json" specific-use="{&#34;type&#34;:&#34;Point&#34;,&#34;coordinates&#34;:[49.866944,26.259444]}" id="NCID0ETOAE" xlink:type="simple">26°15'34"N, 49°52'01"E</named-content></named-content>; 16 Apr. 2010; H. Al Dhafer leg.; <abbrev xmlns:xlink="http://www.w3.org/1999/xlink" xlink:title="handpicking" id="ABBRID0EXOAE" xlink:type="simple">HP</abbrev>; J. Háva det.; <named-content xmlns:xlink="http://www.w3.org/1999/xlink" content-type="dwc:institutional_code" xlink:title="King Saud University Museum of Arthropods" xlink:href="http://grbio.org/institution/king-saud-university" xlink:type="simple">KSMA</named-content> • 3 ♂, 4 ♀; Eastern Province, An Nuayriyah, Al Sarar; <named-content xmlns:xlink="http://www.w3.org/1999/xlink" content-type="dwc:verbatimCoordinates" xlink:type="simple"><named-content content-type="geo-json" specific-use="{&#34;type&#34;:&#34;Point&#34;,&#34;coordinates&#34;:[48.450000,27.429306]}" id="NCID0EGPAE" xlink:type="simple">27°25'45.5"N, 48°27'00"E</named-content></named-content>; 60 m a.s.l.;, 2 Mar. 2011; H. Al Dhafer, H. Setyaningrum &amp; A. Al Ansi leg.; collected from Carcases; M.S. Abdel-Dayem det.; <named-content xmlns:xlink="http://www.w3.org/1999/xlink" content-type="dwc:institutional_code" xlink:title="King Saud University Museum of Arthropods" xlink:href="http://grbio.org/institution/king-saud-university" xlink:type="simple">KSMA</named-content> • 1 ex; same collection data as for preceding; J. Háva det.; <named-content xmlns:xlink="http://www.w3.org/1999/xlink" content-type="dwc:institutional_code" xlink:title="King Saud University Museum of Arthropods" xlink:href="http://grbio.org/institution/king-saud-university" xlink:type="simple">KSMA</named-content> • 5 ex; Eastern Province, Dammam, near shore; <named-content xmlns:xlink="http://www.w3.org/1999/xlink" content-type="dwc:verbatimCoordinates" xlink:type="simple"><named-content content-type="geo-json" specific-use="{&#34;type&#34;:&#34;Point&#34;,&#34;coordinates&#34;:[50.228184,26.351040]}" id="NCID0E5PAE" xlink:type="simple">26°21'3.744"N, 50°13'41.462"E</named-content></named-content>; 3 m a.s.l.; 15 Oct. 2018; A. Alqurashi leg.; <abbrev xmlns:xlink="http://www.w3.org/1999/xlink" xlink:title="pitfall trap" id="ABBRID0EDQAE" xlink:type="simple">PT</abbrev> beside rabbit carcass, M.S. Abdel-Dayem det.; <named-content xmlns:xlink="http://www.w3.org/1999/xlink" content-type="dwc:institutional_code" xlink:title="King Saud University Museum of Arthropods" xlink:href="http://grbio.org/institution/king-saud-university" xlink:type="simple">KSMA</named-content>. • 1 ♂; Makkah Province, Jeddah, Shoiba; <named-content xmlns:xlink="http://www.w3.org/1999/xlink" content-type="dwc:verbatimCoordinates" xlink:type="simple"><named-content content-type="geo-json" specific-use="{&#34;type&#34;:&#34;Point&#34;,&#34;coordinates&#34;:[39.400000,20.850000]}" id="NCID0ESQAE" xlink:type="simple">20°51'N, 39°24'E</named-content></named-content>; 1 m a.s.l.; 19 Oct. 1982; W. Büttiker leg.; <abbrev xmlns:xlink="http://www.w3.org/1999/xlink" xlink:title="Jiří Háva, Private Entomological Laboratory &amp; Collection, Únětice u Prahy, Prague-West, Czech Republic" id="ABBRID0EXQAE" xlink:type="simple">JHAC</abbrev> • 2 ♂, 1 ♀; Makkah Province, Taif, Al Wesam District; <named-content xmlns:xlink="http://www.w3.org/1999/xlink" content-type="dwc:verbatimCoordinates" xlink:type="simple"><named-content content-type="geo-json" specific-use="{&#34;type&#34;:&#34;Point&#34;,&#34;coordinates&#34;:[40.345278,21.204722]}" id="NCID0E5QAE" xlink:type="simple">21°12'17"N, 40°20'43"E</named-content></named-content>; 11 Oct. 2010; H. Al Dhafer, B. Kondratieff, H. Fadl &amp; A. El Gharbawy leg.; M.S. Abdel-Dayem det.; <named-content xmlns:xlink="http://www.w3.org/1999/xlink" content-type="dwc:institutional_code" xlink:title="King Saud University Museum of Arthropods" xlink:href="http://grbio.org/institution/king-saud-university" xlink:type="simple">KSMA</named-content> • 1 ♂, 1 ♀; Riyadh Province, Ad Diriah, Ad Diriah Desert; 6 May. 2010; H. Al Dhafer, A. El Gharbawy &amp; A. El Torkey leg.; <abbrev xmlns:xlink="http://www.w3.org/1999/xlink" xlink:title="malaise trap" id="ABBRID0ELRAE" xlink:type="simple">MT</abbrev>; M.S. Abdel-Dayem det.; <named-content xmlns:xlink="http://www.w3.org/1999/xlink" content-type="dwc:institutional_code" xlink:title="King Saud University Museum of Arthropods" xlink:href="http://grbio.org/institution/king-saud-university" xlink:type="simple">KSMA</named-content> • 1 ♂, 4 ♀; same collection data as for preceding; Al Amariyah, Animal Production Dept. Farm KSU; 31 Mar. 2008;, <abbrev xmlns:xlink="http://www.w3.org/1999/xlink" xlink:title="light trap" id="ABBRID0EXRAE" xlink:type="simple">LT</abbrev>;M.S. Abdel-Dayem det.; <named-content xmlns:xlink="http://www.w3.org/1999/xlink" content-type="dwc:institutional_code" xlink:title="King Saud University Museum of Arthropods" xlink:href="http://grbio.org/institution/king-saud-university" xlink:type="simple">KSMA</named-content> • 2 ♂, 3 ♀; same collection data as for preceding; Aljabilah, Prince Bander Farm; 26 Apr. 2008; M. Otybi leg.; <abbrev xmlns:xlink="http://www.w3.org/1999/xlink" xlink:title="light trap" id="ABBRID0EDSAE" xlink:type="simple">LT</abbrev>; M.S. Abdel-Dayem det.; <named-content xmlns:xlink="http://www.w3.org/1999/xlink" content-type="dwc:institutional_code" xlink:title="King Saud University Museum of Arthropods" xlink:href="http://grbio.org/institution/king-saud-university" xlink:type="simple">KSMA</named-content> • 1 ♂; same collection data as for preceding; 3 May. 2008; M. Otybi leg.; <abbrev xmlns:xlink="http://www.w3.org/1999/xlink" xlink:title="light trap" id="ABBRID0EPSAE" xlink:type="simple">LT</abbrev>; M.S. Abdel-Dayem det.; <named-content xmlns:xlink="http://www.w3.org/1999/xlink" content-type="dwc:institutional_code" xlink:title="King Saud University Museum of Arthropods" xlink:href="http://grbio.org/institution/king-saud-university" xlink:type="simple">KSMA</named-content> • 1 ♂; same collection data as for preceding; 31 May. 2008; M. Otybi leg.; <abbrev xmlns:xlink="http://www.w3.org/1999/xlink" xlink:title="light trap" id="ABBRID0E2SAE" xlink:type="simple">LT</abbrev>; M.S. Abdel-Dayem det.; <named-content xmlns:xlink="http://www.w3.org/1999/xlink" content-type="dwc:institutional_code" xlink:title="King Saud University Museum of Arthropods" xlink:href="http://grbio.org/institution/king-saud-university" xlink:type="simple">KSMA</named-content> • 1 ♀; same collection data as for preceding; Al Obaiteh, 50 km W. Riyadh, Obikan Farm; 7 May. 2007; M. Otybi leg.; <abbrev xmlns:xlink="http://www.w3.org/1999/xlink" xlink:title="light trap" id="ABBRID0EHTAE" xlink:type="simple">LT</abbrev>; J. Háva det.; <named-content xmlns:xlink="http://www.w3.org/1999/xlink" content-type="dwc:institutional_code" xlink:title="King Saud University Museum of Arthropods" xlink:href="http://grbio.org/institution/king-saud-university" xlink:type="simple">KSMA</named-content> • 1 ♀; same collection data as for preceding; Thonyan Al Thonyan Farm; 28 Jul. 2007; H. Al Ayedh &amp; H. Al Dhafer leg.; <abbrev xmlns:xlink="http://www.w3.org/1999/xlink" xlink:title="light trap" id="ABBRID0ETTAE" xlink:type="simple">LT</abbrev>; M.S. Abdel-Dayem det.; <named-content xmlns:xlink="http://www.w3.org/1999/xlink" content-type="dwc:institutional_code" xlink:title="King Saud University Museum of Arthropods" xlink:href="http://grbio.org/institution/king-saud-university" xlink:type="simple">KSMA</named-content> • 3 ♂, 4 ♀; same collection data as for preceding; Education Farm KSU; 1 Apr. 2008; J. Háva det.; <named-content xmlns:xlink="http://www.w3.org/1999/xlink" content-type="dwc:institutional_code" xlink:title="King Saud University Museum of Arthropods" xlink:href="http://grbio.org/institution/king-saud-university" xlink:type="simple">KSMA</named-content> • 7 ♀; same collection data as for preceding; 2 Apr. 2008; M.S. Abdel-Dayem det.; <named-content xmlns:xlink="http://www.w3.org/1999/xlink" content-type="dwc:institutional_code" xlink:title="King Saud University Museum of Arthropods" xlink:href="http://grbio.org/institution/king-saud-university" xlink:type="simple">KSMA</named-content> • 4 ♂, 6 ♀; same collection data as for preceding; 3 Apr. 2008; M.S. Abdel-Dayem det.; <named-content xmlns:xlink="http://www.w3.org/1999/xlink" content-type="dwc:institutional_code" xlink:title="King Saud University Museum of Arthropods" xlink:href="http://grbio.org/institution/king-saud-university" xlink:type="simple">KSMA</named-content> • 14 ex; same collection data as for preceding; 5 Apr. 2008, M.S. Abdel-Dayem det.; <named-content xmlns:xlink="http://www.w3.org/1999/xlink" content-type="dwc:institutional_code" xlink:title="King Saud University Museum of Arthropods" xlink:href="http://grbio.org/institution/king-saud-university" xlink:type="simple">KSMA</named-content> • 7 ♂, 8 ♀; same collection data as for preceding; 7 Apr. 2008; M.S. Abdel-Dayem det.; <named-content xmlns:xlink="http://www.w3.org/1999/xlink" content-type="dwc:institutional_code" xlink:title="King Saud University Museum of Arthropods" xlink:href="http://grbio.org/institution/king-saud-university" xlink:type="simple">KSMA</named-content> • 2 ♂, 6 ♀; same collection data as for preceding; 9 Apr. 2008; M.S. Abdel-Dayem det.; <named-content xmlns:xlink="http://www.w3.org/1999/xlink" content-type="dwc:institutional_code" xlink:title="King Saud University Museum of Arthropods" xlink:href="http://grbio.org/institution/king-saud-university" xlink:type="simple">KSMA</named-content> • 1 ♂, 11 ♀; same collection data as for preceding 11 Apr. 2008; M.S. Abdel-Dayem det.; <named-content xmlns:xlink="http://www.w3.org/1999/xlink" content-type="dwc:institutional_code" xlink:title="King Saud University Museum of Arthropods" xlink:href="http://grbio.org/institution/king-saud-university" xlink:type="simple">KSMA</named-content> • 1 ♀; same collection data as for preceding; 20 Apr. 2011; H. Setyaningrum leg.; J. Háva det.; <named-content xmlns:xlink="http://www.w3.org/1999/xlink" content-type="dwc:institutional_code" xlink:title="King Saud University Museum of Arthropods" xlink:href="http://grbio.org/institution/king-saud-university" xlink:type="simple">KSMA</named-content> • 1 ♂; Riyadh Province, Alkharj, Al-Shahwan Farm; 24 Mar. 2010; A. Al-Hasbel leg.; <abbrev xmlns:xlink="http://www.w3.org/1999/xlink" xlink:title="sweeping net" id="ABBRID0E6VAE" xlink:type="simple">SW</abbrev>; J. Háva det.; <named-content xmlns:xlink="http://www.w3.org/1999/xlink" content-type="dwc:institutional_code" xlink:title="King Saud University Museum of Arthropods" xlink:href="http://grbio.org/institution/king-saud-university" xlink:type="simple">KSMA</named-content> • 1 ♀; Riyadh Province, Huraymala, Wadi Huraymala; 770 m a.s.l.; 24 Nov. 1988; C.W. Mills leg.; J. Háva det.; <named-content xmlns:xlink="http://www.w3.org/1999/xlink" content-type="dwc:institutional_code" xlink:title="Florida State Collection and Arthropods" xlink:href="http://grbio.org/institution/florida-state-collection-arthropods-museum-entomology" xlink:type="simple">FSCA</named-content> • 1 ♀; Riyadh Province, Mozahmiya, Al Khararah; <named-content xmlns:xlink="http://www.w3.org/1999/xlink" content-type="dwc:verbatimCoordinates" xlink:type="simple"><named-content content-type="geo-json" specific-use="{&#34;type&#34;:&#34;Point&#34;,&#34;coordinates&#34;:[46.244444,24.405833]}" id="NCID0EWWAE" xlink:type="simple">24°24'21"N, 46°14'40"E</named-content></named-content>; 17 Apr. 2012; H. Al Dhafer, H. Fadl, A. El Torkey, M. Abdel-Dayem &amp; A. Al Ansi leg.; <abbrev xmlns:xlink="http://www.w3.org/1999/xlink" xlink:title="light trap" id="ABBRID0E2WAE" xlink:type="simple">LT</abbrev>; M.S. Abdel-Dayem det.; <named-content xmlns:xlink="http://www.w3.org/1999/xlink" content-type="dwc:institutional_code" xlink:title="King Saud University Museum of Arthropods" xlink:href="http://grbio.org/institution/king-saud-university" xlink:type="simple">KSMA</named-content> • 1 ♂, 1 ♀; Riyadh Province, Rumah, Rawdhat khorim; 29 Apr. 2011; Y. Aldryhim leg.; <abbrev xmlns:xlink="http://www.w3.org/1999/xlink" xlink:title="light trap" id="ABBRID0EHXAE" xlink:type="simple">LT</abbrev>; M.S. Abdel-Dayem det.; <named-content xmlns:xlink="http://www.w3.org/1999/xlink" content-type="dwc:institutional_code" xlink:title="King Saud University Museum of Arthropods" xlink:href="http://grbio.org/institution/king-saud-university" xlink:type="simple">KSMA</named-content> • 1 ex; same collection data as for preceding; <named-content xmlns:xlink="http://www.w3.org/1999/xlink" content-type="dwc:verbatimCoordinates" xlink:type="simple"><named-content content-type="geo-json" specific-use="{&#34;type&#34;:&#34;Point&#34;,&#34;coordinates&#34;:[47.231050,25.432383]}" id="NCID0EWXAE" xlink:type="simple">25°25.943'N, 47°13.863'E</named-content></named-content>; 572 m a.s.l.; 6 Mar. 2012; <abbrev xmlns:xlink="http://www.w3.org/1999/xlink" xlink:title="pitfall trap" id="ABBRID0E2XAE" xlink:type="simple">PT</abbrev>; M.S. Abdel-Dayem det.; <named-content xmlns:xlink="http://www.w3.org/1999/xlink" content-type="dwc:institutional_code" xlink:title="King Saud University Museum of Arthropods" xlink:href="http://grbio.org/institution/king-saud-university" xlink:type="simple">KSMA</named-content> • 1 ex; same collection data as for preceding; 27 May. 2012; <abbrev xmlns:xlink="http://www.w3.org/1999/xlink" xlink:title="light trap" id="ABBRID0EHYAE" xlink:type="simple">LT</abbrev>; M.S. Abdel-Dayem det.; <named-content xmlns:xlink="http://www.w3.org/1999/xlink" content-type="dwc:institutional_code" xlink:title="King Saud University Museum of Arthropods" xlink:href="http://grbio.org/institution/king-saud-university" xlink:type="simple">KSMA</named-content>.</p><fig id="F2" position="float" orientation="portrait"><object-id xmlns:xlink="http://www.w3.org/1999/xlink" content-type="doi" xlink:type="simple">10.3897/zookeys.1138.90338.figure2</object-id><object-id xmlns:xlink="http://www.w3.org/1999/xlink" content-type="arpha" xlink:type="simple">CAE60E75-DB98-5EC5-918E-71E0FC754F10</object-id><label>Figure 2.</label><caption><p>Dorsal habitus, apical part of elytron and abdominal ventrites (photographs by A. Herrmann) of <italic><tp:taxon-name><tp:taxon-name-part taxon-name-part-type="genus" reg="Dermestes">Dermestes</tp:taxon-name-part></tp:taxon-name></italic> species. <bold>A–C</bold><italic><tp:taxon-name><tp:taxon-name-part taxon-name-part-type="genus" reg="Dermestes">D.</tp:taxon-name-part><tp:taxon-name-part taxon-name-part-type="species" reg="frischii">frischii</tp:taxon-name-part></tp:taxon-name></italic> Kugellan, 1792 <bold>D–F</bold><italic><tp:taxon-name><tp:taxon-name-part taxon-name-part-type="genus" reg="Dermestes">Dermestes</tp:taxon-name-part><tp:taxon-name-part taxon-name-part-type="species" reg="maculatus">maculatus</tp:taxon-name-part></tp:taxon-name></italic> DeGeer, 1774.</p></caption><graphic xmlns:xlink="http://www.w3.org/1999/xlink" xlink:href="zookeys-1138-161_article-90338__-g002.jpg" position="float" orientation="portrait" xlink:type="simple" id="oo_791261.jpg"><uri content-type="original_file" xlink:type="simple">https://binary.pensoft.net/fig/791261</uri></graphic></fig></tp:treatment-sec><tp:treatment-sec sec-type="notes" id="SECID0EB1AE"><title>Note.</title><p><xref ref-type="bibr" rid="B23">Mroczkowski (1979)</xref> documented this species in Jeddah. Recently it was collected at Jeddah from rabbit carcasses (<xref ref-type="bibr" rid="B7">Al-Shareef and Al-Mazyad 2017</xref>) and human remains (<xref ref-type="bibr" rid="B8">Al-Shareef and Zaki 2017</xref>), and at Riyadh from camel, dog, and goat carcasses (<xref ref-type="bibr" rid="B21">Mashaly et al. 2019</xref>) and human corpses (<xref ref-type="bibr" rid="B5">Alajmi et al. 2016</xref>). This species has also been collected from sheep carcasses in Riyadh, Jazan, and Arar (<xref ref-type="bibr" rid="B20">Mashaly et al. 2018</xref>). The listed specimens were collected at different elevations (7–1920 m) in the central, east, and lowlands and mountainous areas of southwest Saudi Arabia (Fig. <xref ref-type="fig" rid="F4">4B</xref>).</p></tp:treatment-sec><tp:treatment-sec sec-type="distribution" id="SECID0ED2AE"><title>Distribution.</title><p>Cosmopolitan (<xref ref-type="bibr" rid="B13">Háva 2007</xref>, <xref ref-type="bibr" rid="B15">2015</xref>, <xref ref-type="bibr" rid="B16">2022</xref>).</p></tp:treatment-sec><tp:treatment-sec><!--Section generated to contain objects referenced in tp:taxon-treatment.--><fig id="F4" position="float" orientation="portrait"><object-id xmlns:xlink="http://www.w3.org/1999/xlink" content-type="doi" xlink:type="simple">10.3897/zookeys.1138.90338.figure4</object-id><object-id xmlns:xlink="http://www.w3.org/1999/xlink" content-type="arpha" xlink:type="simple">E3AF35DF-D729-5900-8A8E-9A715D93AEFD</object-id><label>Figure 4.</label><caption><p>Distribution map of the <tp:taxon-name><tp:taxon-name-part taxon-name-part-type="subfamily">Dermestinae</tp:taxon-name-part></tp:taxon-name> species in Saudi Arabia <bold>A</bold><italic><tp:taxon-name><tp:taxon-name-part taxon-name-part-type="genus" reg="Dermestes">Dermestes</tp:taxon-name-part><tp:taxon-name-part taxon-name-part-type="species" reg="ater">ater</tp:taxon-name-part></tp:taxon-name></italic>, <italic><tp:taxon-name><tp:taxon-name-part taxon-name-part-type="genus" reg="Dermestes">D.</tp:taxon-name-part><tp:taxon-name-part taxon-name-part-type="species" reg="haemorrhoidalis">haemorrhoidalis</tp:taxon-name-part></tp:taxon-name></italic>, and <italic><tp:taxon-name><tp:taxon-name-part taxon-name-part-type="genus" reg="Dermestes">D.</tp:taxon-name-part><tp:taxon-name-part taxon-name-part-type="species" reg="undulatus">undulatus</tp:taxon-name-part></tp:taxon-name></italic><bold>B</bold><italic><tp:taxon-name><tp:taxon-name-part taxon-name-part-type="genus" reg="Dermestes">D.</tp:taxon-name-part><tp:taxon-name-part taxon-name-part-type="species" reg="frischii">frischii</tp:taxon-name-part></tp:taxon-name></italic><bold>C</bold><italic><tp:taxon-name><tp:taxon-name-part taxon-name-part-type="genus" reg="Dermestes">D.</tp:taxon-name-part><tp:taxon-name-part taxon-name-part-type="species" reg="maculatus">maculatus</tp:taxon-name-part></tp:taxon-name></italic><bold>D</bold><italic><tp:taxon-name><tp:taxon-name-part taxon-name-part-type="genus" reg="Dermestes">D.</tp:taxon-name-part><tp:taxon-name-part taxon-name-part-type="species" reg="lardarius">lardarius</tp:taxon-name-part></tp:taxon-name></italic>, <italic><tp:taxon-name><tp:taxon-name-part taxon-name-part-type="genus" reg="Mariouta">Mariouta</tp:taxon-name-part><tp:taxon-name-part taxon-name-part-type="species" reg="stangei">stangei</tp:taxon-name-part></tp:taxon-name></italic>, and <italic><tp:taxon-name><tp:taxon-name-part taxon-name-part-type="genus" reg="Rhopalosilpha">Rhopalosilpha</tp:taxon-name-part><tp:taxon-name-part taxon-name-part-type="species" reg="wasmanni">wasmanni</tp:taxon-name-part></tp:taxon-name></italic>.</p></caption><graphic xmlns:xlink="http://www.w3.org/1999/xlink" xlink:href="zookeys-1138-161_article-90338__-g004.jpg" position="float" orientation="portrait" xlink:type="simple" id="oo_791263.jpg"><uri content-type="original_file" xlink:type="simple">https://binary.pensoft.net/fig/791263</uri></graphic></fig></tp:treatment-sec><ref-list><ref id="B23"><mixed-citation xmlns:xlink="http://www.w3.org/1999/xlink" xlink:type="simple"><person-group><name name-style="western"><surname>Mroczkowski</surname><given-names>M</given-names></name></person-group> (<year>1979</year>) <article-title>Insects of Saudi Arabia. (<tp:taxon-name><tp:taxon-name-part taxon-name-part-type="order">Coleoptera</tp:taxon-name-part></tp:taxon-name>, <tp:taxon-name><tp:taxon-name-part taxon-name-part-type="family">Dermestidae</tp:taxon-name-part></tp:taxon-name>). Part 1, faunistic data.</article-title><source>Fauna of Saudi Arabia</source><volume>1</volume>: <fpage>212</fpage>–<lpage>214</lpage>.</mixed-citation></ref><ref id="B7"><mixed-citation xmlns:xlink="http://www.w3.org/1999/xlink" xlink:type="simple"><person-group><name name-style="western"><surname>Al-Shareef</surname><given-names>LAH</given-names></name><name name-style="western"><surname>Al-Mazyad</surname><given-names>MMF</given-names></name></person-group> (<year>2017</year>) <article-title>Beetles (<tp:taxon-name><tp:taxon-name-part taxon-name-part-type="class">Insecta</tp:taxon-name-part></tp:taxon-name>, <tp:taxon-name><tp:taxon-name-part taxon-name-part-type="order">Coleoptera</tp:taxon-name-part></tp:taxon-name>) associated with rabbit carcasses in three habitats in Jeddah, Kingdom of Saudi Arabia.</article-title><source>Australian Journal of Basic and Applied Sciences</source><volume>11</volume>(<issue>2</issue>): <fpage>139</fpage>–<lpage>145</lpage>.</mixed-citation></ref><ref id="B8"><mixed-citation xmlns:xlink="http://www.w3.org/1999/xlink" xlink:type="simple"><person-group><name name-style="western"><surname>Al-Shareef</surname><given-names>LAH</given-names></name><name name-style="western"><surname>Zaki</surname><given-names>MK</given-names></name></person-group> (<year>2017</year>) <article-title>Arthropods associated with human remains and determination of postmortem interval in Jeddah, Kingdom of Saudi Arabia.</article-title><source>The Journal of American Science</source><volume>13</volume>(<issue>3</issue>): <fpage>106</fpage>–<lpage>114</lpage>. <ext-link xlink:href="10.7537/marsjas130317.11" ext-link-type="doi" xlink:type="simple">https://doi.org/10.7537/marsjas130317.11</ext-link></mixed-citation></ref><ref id="B21"><mixed-citation xmlns:xlink="http://www.w3.org/1999/xlink" xlink:type="simple"><person-group><name name-style="western"><surname>Mashaly</surname><given-names>AM</given-names></name><name name-style="western"><surname>Al-Ajmi</surname><given-names>RA</given-names></name><name name-style="western"><surname>Rady</surname><given-names>A</given-names></name><name name-style="western"><surname>Al-Musawi</surname><given-names>Z</given-names></name><name name-style="western"><surname>Farrukh</surname><given-names>A</given-names></name></person-group> (<year>2019</year>) <article-title>Species richness of scavenger insects on different carcass types.</article-title><source>Tropical Biomedicine</source><volume>36</volume>(<issue>3</issue>): <fpage>630</fpage>–<lpage>639</lpage>.</mixed-citation></ref><ref id="B5"><mixed-citation xmlns:xlink="http://www.w3.org/1999/xlink" xlink:type="simple"><person-group><name name-style="western"><surname>Alajmi</surname><given-names>RA</given-names></name><name name-style="western"><surname>AlGhufaili</surname><given-names>H</given-names></name><name name-style="western"><surname>Farrukh</surname><given-names>A</given-names></name><name name-style="western"><surname>Aljohani</surname><given-names>H</given-names></name><name name-style="western"><surname>Mashaly</surname><given-names>AM</given-names></name></person-group> (<year>2016</year>) <article-title>First report of necrophagous insects on human corpses in Riyadh, Saudi Arabia.</article-title><source>Journal of Medical Entomology</source><volume>53</volume>(<issue>6</issue>): <fpage>1276</fpage>–<lpage>1282</lpage>. <ext-link xlink:href="10.1093/jme/tjw113" ext-link-type="doi" xlink:type="simple">https://doi.org/10.1093/jme/tjw113</ext-link></mixed-citation></ref><ref id="B20"><mixed-citation xmlns:xlink="http://www.w3.org/1999/xlink" xlink:type="simple"><person-group><name name-style="western"><surname>Mashaly</surname><given-names>AM</given-names></name><name name-style="western"><surname>Al-Ajmi</surname><given-names>RA</given-names></name><name name-style="western"><surname>Al-Johani</surname><given-names>HA</given-names></name></person-group> (<year>2018</year>) <article-title>Molecular identification of the carrion beetles (<tp:taxon-name><tp:taxon-name-part taxon-name-part-type="order">Coleoptera</tp:taxon-name-part></tp:taxon-name>) in selected regions of Saudi Arabia.</article-title><source>Journal of Medical Entomology</source><volume>55</volume>(<issue>6</issue>): <fpage>1423</fpage>–<lpage>1430</lpage>. <ext-link xlink:href="10.1093/jme/tjy116" ext-link-type="doi" xlink:type="simple">https://doi.org/10.1093/jme/tjy116</ext-link></mixed-citation></ref><ref id="B13"><mixed-citation xmlns:xlink="http://www.w3.org/1999/xlink" xlink:type="simple"><person-group><name name-style="western"><surname>Háva</surname><given-names>J</given-names></name></person-group> (<year>2007</year>) <article-title>New species and new records of <tp:taxon-name><tp:taxon-name-part taxon-name-part-type="family">Dermestidae</tp:taxon-name-part></tp:taxon-name> (<tp:taxon-name><tp:taxon-name-part taxon-name-part-type="class">Insecta</tp:taxon-name-part></tp:taxon-name>: <tp:taxon-name><tp:taxon-name-part taxon-name-part-type="order">Coleoptera</tp:taxon-name-part></tp:taxon-name>) from the Arabian Peninsula including Socotra Island.</article-title><source>Fauna of Arabia</source><volume>23</volume>: <fpage>309</fpage>–<lpage>317</lpage>.</mixed-citation></ref><ref id="B15"><mixed-citation xmlns:xlink="http://www.w3.org/1999/xlink" xlink:type="simple"><person-group><name name-style="western"><surname>Háva</surname><given-names>J</given-names></name></person-group> (<year>2015</year>) World Catalogue of Insects. (Vol. 13). <tp:taxon-name><tp:taxon-name-part taxon-name-part-type="family">Dermestidae</tp:taxon-name-part></tp:taxon-name> (<tp:taxon-name><tp:taxon-name-part taxon-name-part-type="order">Coleoptera</tp:taxon-name-part></tp:taxon-name>). Brill, Leiden/Boston, [xxvi +] 419 pp. <ext-link xlink:href="10.1163/9789004286610" ext-link-type="doi" xlink:type="simple">https://doi.org/10.1163/9789004286610</ext-link></mixed-citation></ref><ref id="B16"><mixed-citation xmlns:xlink="http://www.w3.org/1999/xlink" xlink:type="simple"><person-group><name name-style="western"><surname>Háva</surname><given-names>J</given-names></name></person-group> (<year>2022</year>) <tp:taxon-name><tp:taxon-name-part taxon-name-part-type="family">Dermestidae</tp:taxon-name-part></tp:taxon-name> World (<tp:taxon-name><tp:taxon-name-part taxon-name-part-type="order">Coleoptera</tp:taxon-name-part></tp:taxon-name>) [Version 2018, updated January 2022]. <ext-link xlink:href="10.24394/NatSom.2022.38.19" ext-link-type="doi" xlink:type="simple">https://doi.org/10.24394/NatSom.2022.38.19</ext-link> [Accessed on: 2022-12-19]</mixed-citation></ref></ref-list></tp:taxon-treatment>
