# Supplementary material for: ﻿The subfamily Dermestinae (Coleoptera, Dermestidae) from Saudi Arabia
Source: Zookeys. 2023 Jan 5;1138:161–73. doi: 10.3897/zookeys.1138.90338 (PMC9837616; doi:10.3897/zookeys.1138.90338)
Supplement: XML Treatment for Dermestes (Dermestinus) maculatus [file zookeys.1138.90338-treatment5.xml]

<!DOCTYPE tp:taxon-treatment
  PUBLIC "-//TaxonX//DTD Taxonomic Treatment Publishing DTD v0 20100105//EN" "tax-treatment-NSO.dtd">
<tp:taxon-treatment xmlns:tp="http://www.plazi.org/taxpub"><tp:treatment-meta><kwd-group><label>Taxon classification</label><kwd>
                  <named-content content-type="kingdom">Animalia</named-content>
                </kwd></kwd-group><mixed-citation publication-type="journal"><person-group><name><surname>Háva</surname><given-names>Jiří</given-names></name><name><surname>Abdel-Dayem</surname><given-names>Mahmoud S.</given-names></name><name><surname>Aldhafer</surname><given-names>Hathal M.</given-names></name></person-group><article-title>﻿The subfamily <tp:taxon-name><tp:taxon-name-part taxon-name-part-type="subfamily">Dermestinae</tp:taxon-name-part></tp:taxon-name> (<tp:taxon-name><tp:taxon-name-part taxon-name-part-type="order">Coleoptera</tp:taxon-name-part></tp:taxon-name>, <tp:taxon-name><tp:taxon-name-part taxon-name-part-type="family">Dermestidae</tp:taxon-name-part></tp:taxon-name>) from Saudi Arabia</article-title><source>Zookeys</source><day>05</day><month>01</month><year>2023</year><volume>1138</volume><fpage>161</fpage><lpage>173</lpage><pub-id pub-id-type="doi">10.3897/zookeys.1138.90338</pub-id></mixed-citation></tp:treatment-meta><tp:nomenclature><label>﻿</label><tp:taxon-name><object-id xmlns:xlink="http://www.w3.org/1999/xlink" content-type="arpha" xlink:type="simple">1B018984-6262-5909-8B37-2721308EFCB0</object-id><tp:taxon-name-part taxon-name-part-type="genus" reg="Dermestes">Dermestes</tp:taxon-name-part> (<tp:taxon-name-part taxon-name-part-type="subgenus" reg="Dermestinus">Dermestinus</tp:taxon-name-part>) <tp:taxon-name-part taxon-name-part-type="species" reg="maculatus">maculatus</tp:taxon-name-part></tp:taxon-name><tp:taxon-authority>DeGeer, 1774</tp:taxon-authority><xref ref-type="fig" rid="F2">Fig. 2D–F</xref></tp:nomenclature><tp:treatment-sec sec-type="material" id="SECID0EB4AE"><title>Material examined.</title><p>Saudi Arabia • 2 ♀; Baha Province, Al Mandaq, Amadan; <named-content xmlns:xlink="http://www.w3.org/1999/xlink" content-type="dwc:verbatimCoordinates" xlink:type="simple"><named-content content-type="geo-json" specific-use="{&#34;type&#34;:&#34;Point&#34;,&#34;coordinates&#34;:[41.228611,20.203056]}" id="NCID0EK4AE" xlink:type="simple">20°12'11"N, 41°13'43"E</named-content></named-content>; 14 Oct. 2010; H. Al Dhafer, B. Kondratieff, H. Fadl &amp; A. El Gharbawy leg.; J. Háva det.; <named-content xmlns:xlink="http://www.w3.org/1999/xlink" content-type="dwc:institutional_code" xlink:title="King Saud University Museum of Arthropods" xlink:href="http://grbio.org/institution/king-saud-university" xlink:type="simple">KSMA</named-content> • 4 ♀; same collection data as for preceding; 14 Oct. 2010; H.Aldhafer &amp; H.Fadl leg.; J. Háva det.; <named-content xmlns:xlink="http://www.w3.org/1999/xlink" content-type="dwc:institutional_code" xlink:title="King Saud University Museum of Arthropods" xlink:href="http://grbio.org/institution/king-saud-university" xlink:type="simple">KSMA</named-content> • 12 ex; Baha Province, Al Baha, Al-Baher Mountain; 15 Mar. 2010; J. Háva det.; <named-content xmlns:xlink="http://www.w3.org/1999/xlink" content-type="dwc:institutional_code" xlink:title="King Saud University Museum of Arthropods" xlink:href="http://grbio.org/institution/king-saud-university" xlink:type="simple">KSMA</named-content> • 1 ♀; Asir Provence, Khamis Mushayt; 2050 m a.s.l.; 9 Jan. 1998; J. Háva det.;, <abbrev xmlns:xlink="http://www.w3.org/1999/xlink" xlink:title="Jiří Háva, Private Entomological Laboratory &amp; Collection, Únětice u Prahy, Prague-West, Czech Republic" id="ABBRID0EH5AE" xlink:type="simple">JHAC</abbrev> • 1 ex; Makkah Province; Taif; <named-content xmlns:xlink="http://www.w3.org/1999/xlink" content-type="dwc:verbatimCoordinates" xlink:type="simple"><named-content content-type="geo-json" specific-use="{&#34;type&#34;:&#34;Point&#34;,&#34;coordinates&#34;:[40.345278,21.204722]}" id="NCID0EO5AE" xlink:type="simple">21°12'17"N, 40°20'43"E</named-content></named-content>; 11 Oct. 2010; H. Al Dhafer, B. Kondratieff, H. Fadl &amp; A. El Gharbawy leg.; M.S. Abdel-Dayem det.; <named-content xmlns:xlink="http://www.w3.org/1999/xlink" content-type="dwc:institutional_code" xlink:title="King Saud University Museum of Arthropods" xlink:href="http://grbio.org/institution/king-saud-university" xlink:type="simple">KSMA</named-content> • 6 ex; Eastern Province; Dammam, near shore; <named-content xmlns:xlink="http://www.w3.org/1999/xlink" content-type="dwc:verbatimCoordinates" xlink:type="simple"><named-content content-type="geo-json" specific-use="{&#34;type&#34;:&#34;Point&#34;,&#34;coordinates&#34;:[50.228184,26.351040]}" id="NCID0E55AE" xlink:type="simple">26°21'3.744"N, 50°13'41.462"E</named-content></named-content>; 3 m a.s.l.; 15 Oct. 2018, A. Alqurashi leg.; <abbrev xmlns:xlink="http://www.w3.org/1999/xlink" xlink:title="pitfall trap" id="ABBRID0ED6AE" xlink:type="simple">PT</abbrev> beside rabbit carcass; M.S. Abdel-Dayem det.; <named-content xmlns:xlink="http://www.w3.org/1999/xlink" content-type="dwc:institutional_code" xlink:title="King Saud University Museum of Arthropods" xlink:href="http://grbio.org/institution/king-saud-university" xlink:type="simple">KSMA</named-content> • 1 ♀; Riyadh Province, Ad Diriyah, Al Amariyah, Animal Production Dept. Farm KSU; 23 Mar. 2011; H. Setyaningrum leg.; <abbrev xmlns:xlink="http://www.w3.org/1999/xlink" xlink:title="bait trap" id="ABBRID0EP6AE" xlink:type="simple">BT</abbrev>; M.S. Abdel-Dayem det.; <named-content xmlns:xlink="http://www.w3.org/1999/xlink" content-type="dwc:institutional_code" xlink:title="King Saud University Museum of Arthropods" xlink:href="http://grbio.org/institution/king-saud-university" xlink:type="simple">KSMA</named-content> • 1 ex; Riyadh Province, Riyadh; Oct.1989; M.S. Abdel-Dayem det.; <named-content xmlns:xlink="http://www.w3.org/1999/xlink" content-type="dwc:institutional_code" xlink:title="King Saud University Museum of Arthropods" xlink:href="http://grbio.org/institution/king-saud-university" xlink:type="simple">KSMA</named-content> • 4 ex; Riyadh Province, Ad Diriyah, Al Amariyah; 28 Jan. 2008; D. Boy Valenza leg., M.S. Abdel-Dayem det.; <named-content xmlns:xlink="http://www.w3.org/1999/xlink" content-type="dwc:institutional_code" xlink:title="King Saud University Museum of Arthropods" xlink:href="http://grbio.org/institution/king-saud-university" xlink:type="simple">KSMA</named-content> • 2 ex; same collection data as for preceding; Albeer Farm; 29 Oct. 2008; A. Al-Ahmari leg.; <abbrev xmlns:xlink="http://www.w3.org/1999/xlink" xlink:title="sweeping net" id="ABBRID0EMAAG" xlink:type="simple">SW</abbrev>; M.S. Abdel-Dayem det.; <named-content xmlns:xlink="http://www.w3.org/1999/xlink" content-type="dwc:institutional_code" xlink:title="King Saud University Museum of Arthropods" xlink:href="http://grbio.org/institution/king-saud-university" xlink:type="simple">KSMA</named-content> • 1 ex, same collection data as for preceding; 8 Dec. 2010; <abbrev xmlns:xlink="http://www.w3.org/1999/xlink" xlink:title="sweeping net" id="ABBRID0EYAAG" xlink:type="simple">SW</abbrev>; M.S. Abdel-Dayem det.; <named-content xmlns:xlink="http://www.w3.org/1999/xlink" content-type="dwc:institutional_code" xlink:title="King Saud University Museum of Arthropods" xlink:href="http://grbio.org/institution/king-saud-university" xlink:type="simple">KSMA</named-content> • 2 ♀; Riyadh Province, Ad Diriyah, Education Farm KSU; 1 Apr. 2008; J. Háva det.; <named-content xmlns:xlink="http://www.w3.org/1999/xlink" content-type="dwc:institutional_code" xlink:title="King Saud University Museum of Arthropods" xlink:href="http://grbio.org/institution/king-saud-university" xlink:type="simple">KSMA</named-content> • 1 ex; same collection data as for preceding; 31 Mar. 2008; M.S. Abdel-Dayem det.; <named-content xmlns:xlink="http://www.w3.org/1999/xlink" content-type="dwc:institutional_code" xlink:title="King Saud University Museum of Arthropods" xlink:href="http://grbio.org/institution/king-saud-university" xlink:type="simple">KSMA</named-content> • 1 ex; same collection data as for preceding; 2 Apr. 2008; M.S. Abdel-Dayem det.; <named-content xmlns:xlink="http://www.w3.org/1999/xlink" content-type="dwc:institutional_code" xlink:title="King Saud University Museum of Arthropods" xlink:href="http://grbio.org/institution/king-saud-university" xlink:type="simple">KSMA</named-content> • 1 ex; same collection data as for preceding; 3 Apr. 2008; M.S. Abdel-Dayem det.; <named-content xmlns:xlink="http://www.w3.org/1999/xlink" content-type="dwc:institutional_code" xlink:title="King Saud University Museum of Arthropods" xlink:href="http://grbio.org/institution/king-saud-university" xlink:type="simple">KSMA</named-content> • 3 ex; same collection data as for preceding; 5 Apr. 2008; M.S. Abdel-Dayem det.; <named-content xmlns:xlink="http://www.w3.org/1999/xlink" content-type="dwc:institutional_code" xlink:title="King Saud University Museum of Arthropods" xlink:href="http://grbio.org/institution/king-saud-university" xlink:type="simple">KSMA</named-content> • 1 ex; same collection data as for preceding; 7 Apr. 2008; M.S. Abdel-Dayem det.; <named-content xmlns:xlink="http://www.w3.org/1999/xlink" content-type="dwc:institutional_code" xlink:title="King Saud University Museum of Arthropods" xlink:href="http://grbio.org/institution/king-saud-university" xlink:type="simple">KSMA</named-content> • 3 ex; same collection data as for preceding; 9 Apr. 2008; M.S. Abdel-Dayem det.; <named-content xmlns:xlink="http://www.w3.org/1999/xlink" content-type="dwc:institutional_code" xlink:title="King Saud University Museum of Arthropods" xlink:href="http://grbio.org/institution/king-saud-university" xlink:type="simple">KSMA</named-content> • 2 ex; same collection data as for preceding; 11 Apr. 2008; M.S. Abdel-Dayem det.; <named-content xmlns:xlink="http://www.w3.org/1999/xlink" content-type="dwc:institutional_code" xlink:title="King Saud University Museum of Arthropods" xlink:href="http://grbio.org/institution/king-saud-university" xlink:type="simple">KSMA</named-content> • 1 ex; same collection data as for preceding; 3 Nov. 2009; H. Setyaningrum leg.; M.S. Abdel-Dayem det.; <named-content xmlns:xlink="http://www.w3.org/1999/xlink" content-type="dwc:institutional_code" xlink:title="King Saud University Museum of Arthropods" xlink:href="http://grbio.org/institution/king-saud-university" xlink:type="simple">KSMA</named-content> • 6 ex; Riyadh Province, Riyadh, Al-Wahah Farm; 15 May. 2021; M.S. Abdel-Dayem det.; <named-content xmlns:xlink="http://www.w3.org/1999/xlink" content-type="dwc:institutional_code" xlink:title="King Saud University Museum of Arthropods" xlink:href="http://grbio.org/institution/king-saud-university" xlink:type="simple">KSMA</named-content> • 1 ex; Riyadh Province, Shaqra; 21 May. 1978; <abbrev xmlns:xlink="http://www.w3.org/1999/xlink" xlink:title="handpicking" id="ABBRID0EUDAG" xlink:type="simple">HP</abbrev> from mill waste; J. Háva det.; <named-content xmlns:xlink="http://www.w3.org/1999/xlink" content-type="dwc:institutional_code" xlink:title="King Saud University Museum of Arthropods" xlink:href="http://grbio.org/institution/king-saud-university" xlink:type="simple">KSMA</named-content>.</p></tp:treatment-sec><tp:treatment-sec sec-type="notes" id="SECID0EAEAG"><title>Note.</title><p><tp:taxon-name><tp:taxon-name-part taxon-name-part-type="genus" reg="Dermestes">Dermestes</tp:taxon-name-part><tp:taxon-name-part taxon-name-part-type="species" reg="maculatus">maculatus</tp:taxon-name-part></tp:taxon-name> is the most common species within the subfamily <tp:taxon-name><tp:taxon-name-part taxon-name-part-type="subfamily">Dermestinae</tp:taxon-name-part></tp:taxon-name> in Saudi Arabia. It was previously collected from rabbit carcasses at Baha (<xref ref-type="bibr" rid="B3">Abouzied 2014</xref>), Al-Ahsa (<xref ref-type="bibr" rid="B25">Shaalan et al. 2017</xref>), t Madinah (<xref ref-type="bibr" rid="B4">Al-Dakhil and Alharbi 2020</xref>), Jeddah (<xref ref-type="bibr" rid="B7">Al-Shareef and Al-Mazyad 2017</xref>), and Riyadh (<xref ref-type="bibr" rid="B19">Mashaly 2017</xref>). It has been collected from sheep carcasses in Jizan and Northern Border (<xref ref-type="bibr" rid="B20">Mashaly et al. 2018</xref>). <xref ref-type="bibr" rid="B6">Al-Qahtni et al. (2020)</xref> have reported the species from dead human bodies in Riyadh. Also, it was collected by other methods from Makkah Province, Jeddah (<xref ref-type="bibr" rid="B26">Shalaby 1961</xref>; <xref ref-type="bibr" rid="B23">Mroczkowski 1979</xref>) and Riyadh Province, Dierab (<xref ref-type="bibr" rid="B11">Elgharbawy 2018</xref>). The species was collected in both low- and highlands (10–2330 m) in the following provinces: Asir, Baha, Eastern Province, Madinah, Makkah, and Riyadh (Fig. <xref ref-type="fig" rid="F4">4C</xref>).</p></tp:treatment-sec><tp:treatment-sec sec-type="distribution" id="SECID0EBGAG"><title>Distribution.</title><p>Cosmopolitan (<xref ref-type="bibr" rid="B14">Háva 2011</xref>, <xref ref-type="bibr" rid="B15">2015</xref>, <xref ref-type="bibr" rid="B16">2022</xref>).</p></tp:treatment-sec><tp:treatment-sec><!--Section generated to contain objects referenced in tp:taxon-treatment.--><fig id="F2" position="float" orientation="portrait"><object-id xmlns:xlink="http://www.w3.org/1999/xlink" content-type="doi" xlink:type="simple">10.3897/zookeys.1138.90338.figure2</object-id><object-id xmlns:xlink="http://www.w3.org/1999/xlink" content-type="arpha" xlink:type="simple">CAE60E75-DB98-5EC5-918E-71E0FC754F10</object-id><label>Figure 2.</label><caption><p>Dorsal habitus, apical part of elytron and abdominal ventrites (photographs by A. Herrmann) of <italic><tp:taxon-name><tp:taxon-name-part taxon-name-part-type="genus" reg="Dermestes">Dermestes</tp:taxon-name-part></tp:taxon-name></italic> species. <bold>A–C</bold><italic><tp:taxon-name><tp:taxon-name-part taxon-name-part-type="genus" reg="Dermestes">D.</tp:taxon-name-part><tp:taxon-name-part taxon-name-part-type="species" reg="frischii">frischii</tp:taxon-name-part></tp:taxon-name></italic> Kugellan, 1792 <bold>D–F</bold><italic><tp:taxon-name><tp:taxon-name-part taxon-name-part-type="genus" reg="Dermestes">Dermestes</tp:taxon-name-part><tp:taxon-name-part taxon-name-part-type="species" reg="maculatus">maculatus</tp:taxon-name-part></tp:taxon-name></italic> DeGeer, 1774.</p></caption><graphic xmlns:xlink="http://www.w3.org/1999/xlink" xlink:href="zookeys-1138-161_article-90338__-g002.jpg" position="float" orientation="portrait" xlink:type="simple" id="oo_791261.jpg"><uri content-type="original_file" xlink:type="simple">https://binary.pensoft.net/fig/791261</uri></graphic></fig><fig id="F4" position="float" orientation="portrait"><object-id xmlns:xlink="http://www.w3.org/1999/xlink" content-type="doi" xlink:type="simple">10.3897/zookeys.1138.90338.figure4</object-id><object-id xmlns:xlink="http://www.w3.org/1999/xlink" content-type="arpha" xlink:type="simple">E3AF35DF-D729-5900-8A8E-9A715D93AEFD</object-id><label>Figure 4.</label><caption><p>Distribution map of the <tp:taxon-name><tp:taxon-name-part taxon-name-part-type="subfamily">Dermestinae</tp:taxon-name-part></tp:taxon-name> species in Saudi Arabia <bold>A</bold><italic><tp:taxon-name><tp:taxon-name-part taxon-name-part-type="genus" reg="Dermestes">Dermestes</tp:taxon-name-part><tp:taxon-name-part taxon-name-part-type="species" reg="ater">ater</tp:taxon-name-part></tp:taxon-name></italic>, <italic><tp:taxon-name><tp:taxon-name-part taxon-name-part-type="genus" reg="Dermestes">D.</tp:taxon-name-part><tp:taxon-name-part taxon-name-part-type="species" reg="haemorrhoidalis">haemorrhoidalis</tp:taxon-name-part></tp:taxon-name></italic>, and <italic><tp:taxon-name><tp:taxon-name-part taxon-name-part-type="genus" reg="Dermestes">D.</tp:taxon-name-part><tp:taxon-name-part taxon-name-part-type="species" reg="undulatus">undulatus</tp:taxon-name-part></tp:taxon-name></italic><bold>B</bold><italic><tp:taxon-name><tp:taxon-name-part taxon-name-part-type="genus" reg="Dermestes">D.</tp:taxon-name-part><tp:taxon-name-part taxon-name-part-type="species" reg="frischii">frischii</tp:taxon-name-part></tp:taxon-name></italic><bold>C</bold><italic><tp:taxon-name><tp:taxon-name-part taxon-name-part-type="genus" reg="Dermestes">D.</tp:taxon-name-part><tp:taxon-name-part taxon-name-part-type="species" reg="maculatus">maculatus</tp:taxon-name-part></tp:taxon-name></italic><bold>D</bold><italic><tp:taxon-name><tp:taxon-name-part taxon-name-part-type="genus" reg="Dermestes">D.</tp:taxon-name-part><tp:taxon-name-part taxon-name-part-type="species" reg="lardarius">lardarius</tp:taxon-name-part></tp:taxon-name></italic>, <italic><tp:taxon-name><tp:taxon-name-part taxon-name-part-type="genus" reg="Mariouta">Mariouta</tp:taxon-name-part><tp:taxon-name-part taxon-name-part-type="species" reg="stangei">stangei</tp:taxon-name-part></tp:taxon-name></italic>, and <italic><tp:taxon-name><tp:taxon-name-part taxon-name-part-type="genus" reg="Rhopalosilpha">Rhopalosilpha</tp:taxon-name-part><tp:taxon-name-part taxon-name-part-type="species" reg="wasmanni">wasmanni</tp:taxon-name-part></tp:taxon-name></italic>.</p></caption><graphic xmlns:xlink="http://www.w3.org/1999/xlink" xlink:href="zookeys-1138-161_article-90338__-g004.jpg" position="float" orientation="portrait" xlink:type="simple" id="oo_791263.jpg"><uri content-type="original_file" xlink:type="simple">https://binary.pensoft.net/fig/791263</uri></graphic></fig></tp:treatment-sec><ref-list><ref id="B3"><mixed-citation xmlns:xlink="http://www.w3.org/1999/xlink" xlink:type="simple"><person-group><name name-style="western"><surname>Abouzied</surname><given-names>EM</given-names></name></person-group> (<year>2014</year>) <article-title>Insect colonization and succession on rabbit carcasses in Southwestern Mountains of the Kingdom of Saudi Arabia.</article-title><source>Journal of Medical Entomology</source><volume>51</volume>(<issue>6</issue>): <fpage>1168</fpage>–<lpage>1174</lpage>. <ext-link xlink:href="10.1603/ME13181" ext-link-type="doi" xlink:type="simple">https://doi.org/10.1603/ME13181</ext-link></mixed-citation></ref><ref id="B25"><mixed-citation xmlns:xlink="http://www.w3.org/1999/xlink" xlink:type="simple"><person-group><name name-style="western"><surname>Shaalan</surname><given-names>EA</given-names></name><name name-style="western"><surname>El‐Moaty</surname><given-names>ZA</given-names></name><name name-style="western"><surname>Abdelsalam</surname><given-names>S</given-names></name><name name-style="western"><surname>Anderson</surname><given-names>GS</given-names></name></person-group> (<year>2017</year>) <article-title>A preliminary study of insect succession in Al‐Ahsaa Oasis, in the Eastern region of the Kingdom of Saudi Arabia.</article-title><source>Journal of Forensic Sciences</source><volume>62</volume>(<issue>1</issue>): <fpage>239</fpage>–<lpage>243</lpage>. <ext-link xlink:href="10.1111/1556-4029.13252" ext-link-type="doi" xlink:type="simple">https://doi.org/10.1111/1556-4029.13252</ext-link></mixed-citation></ref><ref id="B4"><mixed-citation xmlns:xlink="http://www.w3.org/1999/xlink" xlink:type="simple"><person-group><name name-style="western"><surname>Al-Dakhil</surname><given-names>AA</given-names></name><name name-style="western"><surname>Alharbi</surname><given-names>SA</given-names></name></person-group> (<year>2020</year>) <article-title>A preliminary investigation of the entomofauna composition of forensically important necrophagous insects in Al-Madinah Al Munawwarah region, Kingdom of Saudi Arabia.</article-title><source>Journal of Taibah University for Science</source><volume>14</volume>(<issue>1</issue>): <fpage>1127</fpage>–<lpage>1133</lpage>. <ext-link xlink:href="10.1080/16583655.2020.1805176" ext-link-type="doi" xlink:type="simple">https://doi.org/10.1080/16583655.2020.1805176</ext-link></mixed-citation></ref><ref id="B7"><mixed-citation xmlns:xlink="http://www.w3.org/1999/xlink" xlink:type="simple"><person-group><name name-style="western"><surname>Al-Shareef</surname><given-names>LAH</given-names></name><name name-style="western"><surname>Al-Mazyad</surname><given-names>MMF</given-names></name></person-group> (<year>2017</year>) <article-title>Beetles (<tp:taxon-name><tp:taxon-name-part taxon-name-part-type="class">Insecta</tp:taxon-name-part></tp:taxon-name>, <tp:taxon-name><tp:taxon-name-part taxon-name-part-type="order">Coleoptera</tp:taxon-name-part></tp:taxon-name>) associated with rabbit carcasses in three habitats in Jeddah, Kingdom of Saudi Arabia.</article-title><source>Australian Journal of Basic and Applied Sciences</source><volume>11</volume>(<issue>2</issue>): <fpage>139</fpage>–<lpage>145</lpage>.</mixed-citation></ref><ref id="B19"><mixed-citation xmlns:xlink="http://www.w3.org/1999/xlink" xlink:type="simple"><person-group><name name-style="western"><surname>Mashaly</surname><given-names>AM</given-names></name></person-group> (<year>2017</year>) <article-title>Carrion beetles succession in three different habitats in Riyadh, Saudi Arabia.</article-title><source>Saudi Journal of Biological Sciences</source><volume>24</volume>(<issue>2</issue>): <fpage>430</fpage>–<lpage>435</lpage>. <ext-link xlink:href="10.1016/j.sjbs.2016.02.015" ext-link-type="doi" xlink:type="simple">https://doi.org/10.1016/j.sjbs.2016.02.015</ext-link></mixed-citation></ref><ref id="B20"><mixed-citation xmlns:xlink="http://www.w3.org/1999/xlink" xlink:type="simple"><person-group><name name-style="western"><surname>Mashaly</surname><given-names>AM</given-names></name><name name-style="western"><surname>Al-Ajmi</surname><given-names>RA</given-names></name><name name-style="western"><surname>Al-Johani</surname><given-names>HA</given-names></name></person-group> (<year>2018</year>) <article-title>Molecular identification of the carrion beetles (<tp:taxon-name><tp:taxon-name-part taxon-name-part-type="order">Coleoptera</tp:taxon-name-part></tp:taxon-name>) in selected regions of Saudi Arabia.</article-title><source>Journal of Medical Entomology</source><volume>55</volume>(<issue>6</issue>): <fpage>1423</fpage>–<lpage>1430</lpage>. <ext-link xlink:href="10.1093/jme/tjy116" ext-link-type="doi" xlink:type="simple">https://doi.org/10.1093/jme/tjy116</ext-link></mixed-citation></ref><ref id="B6"><mixed-citation xmlns:xlink="http://www.w3.org/1999/xlink" xlink:type="simple"><person-group><name name-style="western"><surname>Al-Qahtni</surname><given-names>AH</given-names></name><name name-style="western"><surname>Al-Khalifa</surname><given-names>MS</given-names></name><name name-style="western"><surname>Mashaly</surname><given-names>AM</given-names></name></person-group> (<year>2020</year>) <article-title>Two human cases associated with forensic insects in Riyadh, Saudi Arabia.</article-title><source>Saudi Journal of Biological Sciences</source><volume>27</volume>(<issue>3</issue>): <fpage>881</fpage>–<lpage>886</lpage>. <ext-link xlink:href="10.1016/j.sjbs.2019.12.027" ext-link-type="doi" xlink:type="simple">https://doi.org/10.1016/j.sjbs.2019.12.027</ext-link></mixed-citation></ref><ref id="B26"><mixed-citation xmlns:xlink="http://www.w3.org/1999/xlink" xlink:type="simple"><person-group><name name-style="western"><surname>Shalaby</surname><given-names>F</given-names></name></person-group> (<year>1961</year>) <article-title>A preliminary survey of the insect fauna of Saudi Arabia.</article-title><source>Bulletin de la Société Entomologique d’Egypte</source><volume>45</volume>: <fpage>211</fpage>–<lpage>228</lpage>.</mixed-citation></ref><ref id="B23"><mixed-citation xmlns:xlink="http://www.w3.org/1999/xlink" xlink:type="simple"><person-group><name name-style="western"><surname>Mroczkowski</surname><given-names>M</given-names></name></person-group> (<year>1979</year>) <article-title>Insects of Saudi Arabia. (<tp:taxon-name><tp:taxon-name-part taxon-name-part-type="order">Coleoptera</tp:taxon-name-part></tp:taxon-name>, <tp:taxon-name><tp:taxon-name-part taxon-name-part-type="family">Dermestidae</tp:taxon-name-part></tp:taxon-name>). Part 1, faunistic data.</article-title><source>Fauna of Saudi Arabia</source><volume>1</volume>: <fpage>212</fpage>–<lpage>214</lpage>.</mixed-citation></ref><ref id="B11"><mixed-citation xmlns:xlink="http://www.w3.org/1999/xlink" xlink:type="simple"><person-group><name name-style="western"><surname>Elgharbawy</surname><given-names>AA</given-names></name></person-group> (<year>2018</year>) <article-title>Survey and population studies of Insects at Dierab Area, South Riyadh, Saudi Arabia.</article-title><source>Al Azhar Bulletin of Science</source><volume>29</volume>(<issue>1</issue>): <fpage>47</fpage>–<lpage>54</lpage>. <ext-link xlink:href="10.21608/absb.2018.33763" ext-link-type="doi" xlink:type="simple">https://doi.org/10.21608/absb.2018.33763</ext-link></mixed-citation></ref><ref id="B14"><mixed-citation xmlns:xlink="http://www.w3.org/1999/xlink" xlink:type="simple"><person-group><name name-style="western"><surname>Háva</surname><given-names>J</given-names></name></person-group> (<year>2011</year>) <article-title>Contribution to the <tp:taxon-name><tp:taxon-name-part taxon-name-part-type="family">Dermestidae</tp:taxon-name-part></tp:taxon-name> (<tp:taxon-name><tp:taxon-name-part taxon-name-part-type="order">Coleoptera</tp:taxon-name-part></tp:taxon-name>) from the Arabian Peninsula—1.</article-title><source>Latvijas Entomologs</source><volume>50</volume>: <fpage>5</fpage>–<lpage>8</lpage>.</mixed-citation></ref><ref id="B15"><mixed-citation xmlns:xlink="http://www.w3.org/1999/xlink" xlink:type="simple"><person-group><name name-style="western"><surname>Háva</surname><given-names>J</given-names></name></person-group> (<year>2015</year>) World Catalogue of Insects. (Vol. 13). <tp:taxon-name><tp:taxon-name-part taxon-name-part-type="family">Dermestidae</tp:taxon-name-part></tp:taxon-name> (<tp:taxon-name><tp:taxon-name-part taxon-name-part-type="order">Coleoptera</tp:taxon-name-part></tp:taxon-name>). Brill, Leiden/Boston, [xxvi +] 419 pp. <ext-link xlink:href="10.1163/9789004286610" ext-link-type="doi" xlink:type="simple">https://doi.org/10.1163/9789004286610</ext-link></mixed-citation></ref><ref id="B16"><mixed-citation xmlns:xlink="http://www.w3.org/1999/xlink" xlink:type="simple"><person-group><name name-style="western"><surname>Háva</surname><given-names>J</given-names></name></person-group> (<year>2022</year>) <tp:taxon-name><tp:taxon-name-part taxon-name-part-type="family">Dermestidae</tp:taxon-name-part></tp:taxon-name> World (<tp:taxon-name><tp:taxon-name-part taxon-name-part-type="order">Coleoptera</tp:taxon-name-part></tp:taxon-name>) [Version 2018, updated January 2022]. <ext-link xlink:href="10.24394/NatSom.2022.38.19" ext-link-type="doi" xlink:type="simple">https://doi.org/10.24394/NatSom.2022.38.19</ext-link> [Accessed on: 2022-12-19]</mixed-citation></ref></ref-list></tp:taxon-treatment>
